# Supplementary material for: Moral Injury Among Medical Personnel and First Responders Across Different Healthcare and Emergency Response Settings: A Narrative Review
Source: Int J Environ Res Public Health. 2025 Jun 30;22(7):1055. doi: 10.3390/ijerph22071055 (PMC12294130; doi:10.3390/ijerph22071055)
Supplement: Supplementary file 1 [file ijerph-22-01055-s001.zip]

Archive with 1 entries (1 files):
- ijerph-3658311-supplementary.pdf
